# Supplementary material for: Discovery of GOT1 Inhibitors from a Marine-Derived Aspergillus terreus That Act against Pancreatic Ductal Adenocarcinoma
Source: Mar Drugs. 2021 Oct 20;19(11):588. doi: 10.3390/md19110588 (PMC8618880; doi:10.3390/md19110588)
Supplement: Supplementary file 1 [file marinedrugs-19-00588-s001.zip]

Archive with 1 entries (1 files):
- marinedrugs-1416094-supplementary.pdf
